# Supplementary material for: Factors Associated with Poor Olfaction and Olfactory Decline in Older Adults in the ARIC Neurocognitive Study
Source: Nutrients. 2023 Aug 19;15(16):3641. doi: 10.3390/nu15163641 (PMC10459162; doi:10.3390/nu15163641)
Supplement: Supplementary file 1 [file nutrients-15-03641-s001.zip]

Archive with 1 entries (1 files):
- nutrients-2536908-supplementary.xlsx
