# Supplementary material for: Factors Associated with Poor Olfaction and Olfactory Decline in Older Adults in the ARIC Neurocognitive Study
Source: Nutrients. 2023 Aug 19;15(16):3641. doi: 10.3390/nu15163641 (PMC10459162; doi:10.3390/nu15163641)
Supplement: Supplementary file 1 [file nutrients-15-03641-s001.zip › nutrients-2536908-supplementary.xlsx]

## Sheet: Table S1
Table S1: Visit 5 and Visit 6 Olfaction Score (Total Number of Errors, Mean (SD)) by Visit 5 Characteristics
	Visit 5 Olfaction Score		Visit 6 Olfaction Score
Visit 5 Characteristics	N	Mean (SD)	N	Mean (SD)
All participants	6053	2.81 (2.43)	3238	3.10 (2.41)
Sex
Female	3551	2.54 (2.31)	1902	2.86 (2.34)
Male	2502	3.20 (2.54)	1336	3.43 (2.46)
Race
Black	1374	3.95 (2.57)	667	4.04 (2.49)
White	4679	2.48 (2.28)	2571	2.85 (2.32)
Education
< High School	878	3.75 (2.66)	354	3.83 (2.37)
High School	2516	2.71 (2.35)	1331	3.09 (2.44)
> High School	2648	2.59 (2.34)	1547	2.92 (2.36)
Study Site
Washington/White	1679	2.61 (2.45)	880	2.98 (2.44)
Forsyth/Black	95	3.24 (2.56)	58	3.90 (3.00)
Forsyth/White	1265	2.5 (2.24)	754	3.02 (2.38)
Jackson/Black	1279	4.01 (2.56)	609	4.06 (2.44)
Minneapolis/White	1735	2.32 (2.12)	937	2.59 (2.14)
Cigarette Smoking
Never Smoker	2261	2.64 (2.39)	1279	2.97 (2.41)
Former Smoker	2799	2.82 (2.42)	1569	3.13 (2.4)
Current Smoker	344	2.94 (2.19)	166	3.33 (2.2)
Alcohol Consumption
Never Drinker	1236	3.03 (2.51)	646	3.30 (2.49)
Former Drinker	1707	3.14 (2.52)	867	3.52 (2.51)
Current Drinker	2828	2.43 (2.23)	1643	2.77 (2.25)
APOE ε4 status (any ε4 allele)
Absent	4157	2.67 (2.35)	2244	2.97 (2.36)
Present	1642	3.16 (2.57)	854	3.38 (2.49)
Obesity Status (BMI (kg/m2))
<25	1496	2.82 (2.51)	767	2.83 (2.33)
25-<30	2326	2.79 (2.43)	1303	3.19 (2.47)
≥30	2052	2.74 (2.31)	1147	3.16 (2.36)
Diabetes
No	3909	2.62 (2.35)	2274	2.95 (2.39)
Yes	1970	3.09 (2.49)	920	3.44 (2.43)
Hypertension
No	1535	2.65 (2.41)	914	2.91 (2.33)
Yes	4464	2.85 (2.43)	2306	3.17 (2.43)
Hypertension
No	686	2.64 (2.42)	405	3.08 (2.55)
Prehypertension	849	2.65 (2.40)	509	2.77 (2.15)
Hypertension	4464	2.85 (2.43)	2306	3.17 (2.43)
Myocardial Infarction History
No	5188	2.76 (2.41)	2895	3.05 (2.39)
Yes	453	3.18 (2.52)	189	3.53 (2.64)
CHD History
No	5065	2.74 (2.39)	2786	3.05 (2.39)
Yes	884	3.18 (2.6)	390	3.41 (2.48)
Stroke History
No	5814	2.78 (2.41)	3143	3.08 (2.41)
Yes	229	3.66 (2.78)	89	3.47 (2.36)
Anemia
No	4617	2.63 (2.35)	2650	2.99 (2.37)
Yes	1255	3.30 (2.55)	525	3.55 (2.51)
Abbreviations: BMI, Body Mass Index; CHD, Coronary Heart Disease; SD, Standard Deviation

## Sheet: Table S2
Table S2. Visit 5 Characteristics of the Participants (Except Where Indicated) by Visit 6 Completion Status (n=6053)
Characteristicsa	Overall (n = 6053)	Those who attended visit 6 (n = 3238)	Those who did not attend visit 6 (n = 2815)
Visit 5 Olfaction (Total Number of Correct Scores, Mean, SD)	9.19 (2.43)	9.71 (2.05)	8.59 (2.68)
Visit 5 Olfaction (Total Number of Errors, Mean, SD)	2.81 (2.43)	2.29 (2.05)	3.41 (2.68)
Visit 6 Olfaction (Total Number of Correct Scores, Mean, SD)	8.90 (2.41)	8.90 (2.41)	-
Visit 6 Olfaction (Total Number of Errors, Mean, SD)	3.10 (2.41)	3.10 (2.41)	-
Visit 5 Age (Years, Mean, SD)	75.60 (5.18)	74.32 (4.56)	77.08 (5.45)
Male (n, %)	2502 (41%)	1336 (41%)	1166 (41%)
Black Race (n, %)	1374 (23%)	667 (21%)	707 (25%)
Education (n, %)
< High School	878 (15%)	354 (11%)	524 (19%)
High School	2516 (42%)	1331 (41%)	1185 (42%)
> High School	2648 (44%)	1547 (48%)	1101 (39%)
Study Site (n, %)
Forsyth, North Carolina	1360 (22%)	812 (25%)	548 (19%)
Jackson, Mississippi	1279 (21%)	609 (19%)	670 (24%)
Minneapolis, Minnesota	1735 (29%)	937 (29%)	798 (28%)
Washington, Maryland	1679 (28%)	880 (27%)	799 (28%)
Cigarette Smoking (n, %)
Never Smoker	2261 (42%)	1279 (42%)	982 (41%)
Former Smoker	2799 (52%)	1569 (52%)	1230 (51%)
Current Smoker	344 (6%)	166 (6%)	178 (7%)
Alcohol Consumption (n, %)
Never Drinker	1236 (21%)	646 (20%)	590 (23%)
Former Drinker	1707 (30%)	867 (27%)	840 (32%)
Current Drinker	2828 (49%)	1643 (52%)	1185 (45%)
APOE ε4 status (any ε4 allele, n, %)	1642 (28%)	854 (28%)	788 (29%)
BMI (kg/m2, Mean, SD)	28.81 (5.74)	28.90 (5.47)	28.69 (6.06)
Physical Activity (met-min/wk, Mean, SD)	767.39 (837.95)	869.00 (879.09)	641.45 (765.64)
Serum Total Cholesterol (mg/dL, Mean, SD)	181.48 (42.01)	182.22 (40.25)	180.63 (43.97)
Diabetes (n, %)	1970 (34%)	920 (29%)	1050 (39%)
Hypertension (n, %)	4464 (74%)	2306 (72%)	2158 (78%)
Myocardial Infarction History (n, %)	453 (8%)	189 (6%)	264 (10%)
CHD History (n, %)	884 (15%)	390 (12%)	494 (18%)
Stroke History (n, %)	229 (4%)	89 (3%)	140 (5%)
Serum C-Reactive Protein (mg/L, Mean, SD)	4.22 (8.16)	3.56 (6.09)	4.97 (10.00)
Dementia Status (n, %)
Normal	4529 (75%)	2718 (84%)	1811 (65%)
Mild Cognitive Impairment	1264 (21%)	512 (16%)	752 (27%)
Dementia	247 (4%)	4 (0%)	243 (9%)
Parkinson's Disease (n, %)	33 (1%)	5 (0%)	28 (2%)
Serum Vitamin B12 (pg/mL, Mean, SD)	658.92 (532.09)	605.71 (423.37)	689.45 (583.45)
Vitamin B12 Categories (n, %)
1st quartile	410 (25%)	157 (26%)	253 (24%)
2nd quartile	407 (25%)	164 (27%)	243 (23%)
3rd quartile	413 (25%)	151 (25%)	262 (25%)
4th quartile	410 (25%)	126 (21%)	284 (27%)
Blood Hemoglobin (g/dL, Mean, SD, Visit 5)	13.30 (1.48)	13.45 (1.44)	13.12 (1.50)
Anemia (Visit 5)	1255 (21%)	525 (17%)	730 (27%)
Abbreviations: CHD, Coronary Heart Disease; BMI, Body Mass Index; MET, Metabolic Equivalent of Task; SD, Standard Deviation
aVisit 5 characteristics unless specified

## Sheet: Table S3
Table S3: Associations of Visit 5 Characteristics with Visit 5 Olfaction Status and Change in Olfaction from Visit 5 to Visit 6 Stratified by Race
Characteristics	Visit 5 Olfaction, RR (95% CI)a			Visit 5 to Visit 6 Change in Olfaction, RRR (95% CI)b
	All sample	White	Black	All sample	White	Black
Age (per 10 year higher)c	1.386 (1.343, 1.429)	1.392 (1.322, 1.467)	1.369 (1.281, 1.463)	1.010 (1.000, 1.020)	1.017 (1.005, 1.029)	0.986 (0.968, 1.004)
Malec	1.322 (1.264, 1.383)	1.321 (1.250, 1.396)	1.332 (1.233, 1.439)	0.989 (0.980, 0.999)	0.990 (0.979, 1.001)	0.982 (0.964, 0.999)
Educationc
> High School	Referent	Referent	Referent	Referent	Referent	Referent
High School	1.069 (1.017, 1.124)	1.069 (0.969, 1.179)	1.285 (1.179, 1.400)	1.006 (0.996, 1.017)	1.005 (0.993, 1.017)	1.009 (0.988, 1.031)
< High School	1.168 (1.097, 1.245)	1.053 (0.993, 1.117)	1.103 (1.006, 1.209)	0.997 (0.983, 1.011)	1.003 (0.983, 1.022)	0.998 (0.977, 1.020)
Study Site-Racec
Washington/White	Referent	Referent	NA	Referent	Referent	NA
Forsyth/Black	1.308 (1.075, 1.592)	NA	0.815 (0.673, 0.987)	1.006 (0.966, 1.047)	NA	1.022 (0.980, 1.065)
Forsyth/White	1.016 (0.946, 1.092)	1.002 (0.931, 1.077)	NA	1.009 (0.994, 1.023)	1.009 (0.995, 1.024)	NA
Jackson/Black	1.637 (1.541, 1.739)	NA	Referent	0.985 (0.973, 0.998)	NA	Referent
Minneapolis/White	0.978 (0.915, 1.045)	0.960 (0.896, 1.028)	NA	0.992 (0.979, 1.006)	0.993 (0.980, 1.007)	NA
Cigarette Smokingc
Never Smoker	Referent	Referent	Referent	Referent	Referent	Referent
Former Smoker	1.051 (1.000, 1.103)	1.079 (1.015, 1.147)	0.987 (0.911, 1.070)	0.999 (0.989, 1.009)	1.002 (0.990, 1.015)	0.985 (0.967, 1.003)
Current Smoker	1.127 (1.035, 1.227)	1.222 (1.099, 1.358)	0.958 (0.832, 1.103)	1.006 (0.988, 1.025)	1.001 (0.979, 1.024)	1.014 (0.979, 1.050)
Alcohol Consumptionc
Never Drinker	Referent	Referent	Referent	Referent	Referent	Referent
Former Drinker	0.980 (0.922, 1.042)	1.003 (0.920, 1.093)	0.967 (0.886, 1.055)	1.000 (0.987, 1.013)	0.995 (0.978, 1.013)	1.008 (0.988, 1.028)
Current Drinker	0.920 (0.862, 0.981)	0.927 (0.853, 1.007)	0.913 (0.819, 1.018)	0.996 (0.983, 1.008)	0.990 (0.974, 1.006)	0.983 (0.957, 1.010)
APOE ε4 (any ε4 allele presence)d	1.123 (1.071, 1.178)	1.149 (1.080, 1.222)	1.069 (0.994, 1.149)	0.997 (0.986, 1.008)	0.993 (0.979, 1.008)	1.008 (0.990, 1.026)
BMI (kg/m2, per 1SD)e	0.981 (0.958, 1.005)	0.995 (0.962, 1.029)	0.957 (0.924, 0.991)	1.003 (0.998, 1.008)	1.007 (1.000, 1.014)	0.999 (0.992, 1.007)
Obesity Status (BMI (kg/m2))e
<25	Referent	Referent	Referent	Referent	Referent	Referent
25-<30	0.941 (0.881, 1.005)	0.957 (0.893, 1.025)	0.895 (0.811, 0.987)	1.012 (0.999, 1.025)	1.013 (0.999, 1.028)	1.010 (0.983, 1.038)
≥30	0.920 (0.831, 1.020)	0.992 (0.920, 1.070)	0.799 (0.725, 0.880)	1.012 (0.998, 1.025)	1.012 (0.997, 1.028)	1.016 (0.989, 1.044)
Physical Activity (Total MET-Min/wk, per 1SD)e	0.956 (0.933, 0.981)	0.959 (0.931, 0.987)	0.955 (0.909, 1.003)	1.000 (0.996, 1.005)	0.998 (0.993, 1.003)	1.006 (0.995, 1.017)
Serum Total Cholesterol (mg/dL, per 1SD)f	0.977 (0.952, 1.002)	0.973 (0.943, 1.005)	0.985 (0.945, 1.027)	0.999 (0.994, 1.004)	0.998 (0.992, 1.005)	1.001 (0.991, 1.011)
Diabetesf	1.075 (1.023, 1.129)	1.078 (1.012, 1.148)	1.064 (0.986, 1.149)	1.004 (0.994, 1.015)	1.005 (0.992, 1.018)	1.008 (0.990, 1.027)
Hypertensionf	0.931 (0.881, 0.983)	0.935 (0.878, 0.995)	0.910 (0.817, 1.014)	1.005 (0.994, 1.015)	1.005 (0.993, 1.018)	1.016 (0.990, 1.042)
Myocardial Infarction Historyg	0.982 (0.895, 1.077)	0.958 (0.858, 1.071)	1.036 (0.877, 1.223)	1.003 (0.984, 1.023)	1.001 (0.979, 1.024)	1.007 (0.971, 1.044)
CHD Historyg	1.046 (0.970, 1.129)	1.025 (0.938, 1.120)	1.131 (0.979, 1.308)	0.996 (0.981, 1.011)	0.991 (0.975, 1.008)	1.010 (0.978, 1.044)
Stroke Historyg	1.037 (0.928, 1.160)	1.029 (0.882, 1.201)	1.019 (0.868, 1.197)	0.986 (0.957, 1.016)	1.005 (0.963, 1.049)	0.960 (0.924, 0.997)
C-Reactive Protein (mg/L, per 1SD)h	1.008 (0.986, 1.030)	1.012 (0.982, 1.043)	1.001 (0.971, 1.031)	0.997 (0.989, 1.005)	0.997 (0.987, 1.007)	0.998 (0.986, 1.010)
Serum Vitamin B12 (pg/mL, per 1SD)h	1.003 (0.965, 1.042)	1.028 (0.974, 1.084)	0.952 (0.905, 1.000)	0.995 (0.984, 1.005)	0.988 (0.973, 1.003)	1.005 (0.991, 1.019)
Serum Vitamin B12 Categoriesh
1st Quartile	Referent	Referent	Referent	Referent	Referent	Referent
2nd Quartile	0.991 (0.898, 1.093)	0.981 (0.869, 1.107)	1.004 (0.857, 1.178)	1.001 (0.975, 1.028)	0.989 (0.958, 1.021)	1.061 (1.009, 1.116)
3rd Quartile	1.015 (0.917, 1.124)	0.994 (0.873, 1.133)	1.040 (0.886, 1.220)	0.996 (0.971, 1.023)	0.987 (0.955, 1.019)	1.062 (1.014, 1.113)
4th Quartile	1.037 (0.934, 1.153)	1.084 (0.949, 1.238)	0.925 (0.777, 1.100)	0.989 (0.962, 1.016)	0.971 (0.938, 1.005)	1.053 (1.002, 1.108)
Blood Hemoglobin (g/dL, per 1SD)h	0.978 (0.955, 1.001)	0.982 (0.949, 1.015)	0.969 (0.941, 0.998)	0.999 (0.995, 1.003)	0.997 (0.990, 1.003)	0.999 (0.993, 1.006)
Anemiah	1.074 (1.016, 1.135)	1.072 (0.995, 1.155)	1.079 (0.996, 1.168)	0.994 (0.982, 1.007)	0.999 (0.983, 1.015)	0.995 (0.976, 1.015)
Abbreviations: CHD, Coronary Heart Disease; BMI, Body Mass Index; RR, Rate Ratio; RRR, Ratio of (Error) Rate Ratio; SD, Standard Deviation
a: Obtained from Poisson regression models examining cross-sectional associations between visit 5 factors and the number of total errors in the olfactory test; the error rate ratio (RR) is an exponentiated beta estimate (regression parameter) associated with the exposure of interest.
b: Obtained from mixed-effect Poisson regression models with the number of total errors in the olfactory test as the repeated measures; the ratio of error rate ratio (RRR) is an exponentiated beta estimate (regression parameter) associated with the interaction term of time with the exposure of interest
c: Obtained from Model 1: age, sex, site-race, education, cigarette smoking, and alcohol consumption
d: Model 2: adjusted for covariates in Model 1
e: Obtained from Model 3: Model 1 covariates, BMI, and physical activity
f: Obtained from Model 4: Model 3 covariates, total cholesterol, diabetes, and hypertension
g: Obtained from Model 5: Model 4 covariates, myocardial infarction history, CHD, and stroke
h: Model 6: adjusted for covariates in Model 4

## Sheet: Table S4
Table S4: Associations of Visit 5 Characteristics with Visit 5 Olfaction and Change in Olfaction from Visit 5 to Visit 6, Excluding Those with Dementia and Parkinson's Disease at Visit 5
	Visit 5 Olfaction	Visit 5 to Visit 6 Olfactory change
Characteristics	RR (95% CI)a	RRR (95% CI)b
Age (per 10 year higher)c	1.338 (1.280, 1.398)	1.014 (1.004, 1.024)
Malec	1.329 (1.268, 1.393)	0.989 (0.979, 0.998)
Educationc
> High School	Referent	Referent
High School	1.073 (1.020, 1.129)	1.006 (0.995, 1.017)
< High School	1.126 (1.053, 1.204)	1.002 (0.988, 1.017)
Study Site-Racec
Washington/White	Referent	Referent
Forsyth/Black	1.353 (1.107, 1.653)	1.002 (0.963, 1.044)
Forsyth/White	1.022 (0.950, 1.100)	1.008 (0.993, 1.023)
Jackson/Black	1.604 (1.506, 1.707)	0.987 (0.975, 1.000)
Minneapolis/White	0.969 (0.906, 1.037)	0.992 (0.979, 1.006)
Cigarette Smokingc
Never Smoker	Referent	Referent
Former Smoker	1.050 (0.997, 1.105)	0.999 (0.989, 1.009)
Current Smoker	1.156 (1.058, 1.262)	1.003 (0.985, 1.022)
Alcohol Consumptionc
Never Drinker	Referent	Referent
Former Drinker	0.981 (0.919, 1.046)	1.000 (0.987, 1.013)
Current Drinker	0.926 (0.864, 0.991)	0.994 (0.981, 1.006)
APOE ε4 (any ε4 allele presence)d	1.113 (1.058, 1.170)	0.998 (0.987, 1.009)
BMI (kg/m2, per 1SD)e	0.997 (0.972, 1.022)	1.002 (0.997, 1.007)
Physical Activity (Total MET-Min/wk, per 1SD)e	0.970 (0.946, 0.995)	0.999 (0.994, 1.004)
Serum Total Cholesterol (mg/dL, per 1SD)f	0.979 (0.954, 1.006)	0.999 (0.993, 1.004)
Diabetesf	1.056 (1.003, 1.112)	1.006 (0.995, 1.017)
Hypertensionf	0.944 (0.892, 0.998)	1.005 (0.994, 1.016)
Myocardial Infarction Historyg	0.990 (0.898, 1.092)	1.003 (0.984, 1.023)
CHD Historyg	1.031 (0.953, 1.116)	0.997 (0.982, 1.012)
Stroke Historyg	1.028 (0.909, 1.164)	0.989 (0.959, 1.020)
C-Reactive Protein (mg/L, per 1SD)h	1.011 (0.988, 1.034)	0.996 (0.988, 1.005)
Serum Vitamin B12 (pg/mL, per 1SD)h	1.005 (0.965, 1.046)	0.994 (0.984, 1.005)
Serum Vitamin B12 Categoriesh
1st Quartile	Referent	Referent
2nd Quartile	1.049 (0.938, 1.174)	0.996 (0.969, 1.024)
3rd Quartile	1.079 (0.960, 1.212)	0.988 (0.962, 1.015)
4th Quartile	1.076 (0.954, 1.212)	0.985 (0.958, 1.013)
Blood Hemoglobin (g/dL, per 1SD)h	0.975 (0.952, 0.999)	0.998 (0.994, 1.003)
Anemiah	1.063 (1.003, 1.126)	0.996 (0.984, 1.009)
Abbreviations: CHD, Coronary Heart Disease; BMI, Body Mass Index; ERR, Error Rate Ratio; RERR, Ratio of Error Rate Ratio; SD, Standard Deviation
a: Obtained from Poisson regression models examining cross-sectional associations between visit 5 factors and the number of total errors in the olfactory test; the error rate ratio (RR) is an exponentiated beta estimate (regression parameter) associated with the exposure of interest
b: Obtained from mixed-effect Poisson regression models with the number of total errors in the olfactory test as the repeated measures; the ratio of (error) rate ratio (RRR) is an exponentiated beta estimate (regression parameter) associated with the interaction term of time with the exposure of interest
c: Obtained from Model 1: age, sex, site-race, education, cigarette smoking, and alcohol consumption
d: Model 2: adjusted for covariates in Model 1
e: Obtained from Model 3: Model 1 covariates, BMI, and physical activity
f: Obtained from Model 4: Model 3 covariates, total cholesterol, diabetes, and hypertension
g: Obtained from Model 5: Model 4 covariates, myocardial infarction history, CHD, and stroke
h: Model 6: adjusted for covariates in Model 4

## Sheet: Table S5
Table S5: Associations of Visit 5 Characteristics with Change in Olfaction from Visit 5 to Visit 6, Excluding Individuals with Anosmia at Visit 5
Characteristics	RRR (95% CI)a
Age (per 10 year higher)b	1.018 (1.006, 1.030)
Maleb	0.995 (0.984, 1.006)
Educationb
> High School	Referent
High School	1.002 (0.990, 1.014)
< High School	1.004 (0.988, 1.021)
Study Site-Raceb
Washington/White	Referent
Forsyth/Black	1.012 (0.961, 1.065)
Forsyth/White	1.006 (0.990, 1.022)
Jackson/Black	0.990 (0.975, 1.005)
Minneapolis/White	0.991 (0.976, 1.006)
Cigarette Smokingb
Never Smoker	Referent
Former Smoker	1.000 (0.989, 1.012)
Current Smoker	0.994 (0.974, 1.015)
Alcohol Consumptionb
Never Drinker	Referent
Former Drinker	1.001 (0.985, 1.016)
Current Drinker	0.995 (0.981, 1.010)
APOE ε4 (any ε4 allele presence)c	1.004 (0.991, 1.016)
BMI (kg/m2, per 1SD)d	1.004 (0.999, 1.010)
Physical Activity (Total MET-Min/wk, per 1SD)d	0.998 (0.993, 1.004)
Serum Total Cholesterol (mg/dL, per 1SD)e	0.996 (0.990, 1.001)
Diabetese	1.010 (0.998, 1.022)
Hypertensione	1.006 (0.994, 1.018)
Myocardial Infarction Historyf	1.011 (0.988, 1.034)
CHD Historyf	1.006 (0.990, 1.023)
Stroke Historyf	0.992 (0.959, 1.027)
C-Reactive Protein (mg/L, per 1SD)g	1.001 (0.994, 1.009)
Serum Vitamin B12 (pg/mL, per 1SD)g	0.988 (0.975, 1.001)
Serum Vitamin B12 Categoriesg
1st Quartile	Referent
2nd Quartile	1.000 (0.969, 1.032)
3rd Quartile	1.005 (0.975, 1.036)
4th Quartile	0.976 (0.943, 1.010)
Blood Hemoglobin (g/dL, per 1SD)g	0.999 (0.994, 1.004)
Anemiag	1.003 (0.988, 1.018)
Abbreviations: CHD, Coronary Heart Disease; BMI, Body Mass Index; RR, Error Rate Ratio; RRR, Ratio of (Error) Rate Ratio; SD, Standard Deviation
a: Obtained from mixed-effect Poisson regression models with the number of total errors in the olfactory test as the repeated measures; the ratio of error rate ratio (RRR) is an exponentiated beta estimate (regression parameter) associated with the interaction term of time with the exposure of interest
b: Obtained from Model 1: age, sex, site-race, education, cigarette smoking, and alcohol consumption
c: Model 2: adjusted for covariates in Model 1
d: Obtained from Model 3: Model 1 covariates, BMI, and physical activity
e: Obtained from Model 4: Model 3 covariates, total cholesterol, diabetes, and hypertension
f: Obtained from Model 5: Model 4 covariates, myocardial infarction history, CHD, and stroke
g: Model 6: adjusted for covariates in Model 4

## Sheet: Table S6
Table S6: Associations of Visit 5 Characteristics with Visit 6 Anosmia Using Inverse Probability Weights
Characteristics	Incidence Risk Ratio (95% CI)
Age (per 10 year higher)	2.074 (1.656, 2.597)
Male	1.365 (1.080, 1.725)
Education
> High School	Referent
High School	1.477 (1.151, 1.894)
< High School	1.603 (1.140, 2.253)
Study Site-Race
Washington White	Referent
Forsyth Black	1.943 (0.925, 4.078)
Forsyth White	1.360 (0.973, 1.900)
Jackson Black	2.176 (1.580, 2.995)
Minneapolis White	0.950 (0.673, 1.340)
Cigarette Smoking
Never Smoker	Referent
Former Smoker	1.229 (0.957, 1.576)
Current Smoker	1.447 (0.922, 2.271)
Alcohol Consumption
Never Drinker	Referent
Former Drinker	1.163 (0.849, 1.593)
Current Drinker	0.866 (0.632, 1.186)
Obtained from the model with age, sex, site-race, education, cigarette smoking, and alcohol consumption as the independent variables
We repeated Model 1 for incident anosmia analysis by incorporating the inverse probability of attrition weights to correct for potential bias due to selective attrition from visit 5 to visit 6. The results were similar to those without incorporating the inverse probability weights.

## Sheet: Table S7
Table S7: Associations of Visit 5 Characteristics with Visit 5 Anosmia Prevalence and Visit 6 Anosmia Risk Stratified by Race
Characteristics	Visit 5 Anosmia, Prevalence Ratio (95% CI)a			Visit 6 Anosmia, Risk Ratio (95% CI)b
	All sample (n=6053)	White (n=4679)	Black (n=1374)	All sample (n=2977)	White (n=2403)	Black (n=574)
Age (per 10 year higher)c	1.965 (1.740, 2.219)	1.917 (1.620, 2.268)	2.007 (1.695, 2.378)	2.124 (1.701, 2.651)	2.617 (2.013, 3.401)	1.257 (0.818, 1.934)
Malec	1.689 (1.470, 1.941)	1.699 (1.414, 2.042)	1.709 (1.380, 2.116)	1.405 (1.119, 1.764)	1.341 (1.025, 1.756)	1.555 (1.025, 2.361)
Educationc
> High School	Referent	Referent	Referent	Referent	Referent	Referent
High School	1.014 (0.865, 1.189)	0.973 (0.802, 1.182)	1.051 (0.795, 1.389)	1.479 (1.159, 1.888)	1.463 (1.095, 1.956)	1.554 (0.983, 2.458)
< High School	1.302 (1.090, 1.555)	0.938 (0.680, 1.294)	1.613 (1.276, 2.039)	1.531 (1.099, 2.134)	1.262 (0.765, 2.083)	1.870 (1.193, 2.933)
Study Site-Racec
Washington/White	Referent	Referent	NA	Referent	Referent	NA
Forsyth/Black	1.719 (1.007, 2.933)	NA	0.779 (0.463, 1.312)	2.296 (1.117, 4.719)	NA	1.048 (0.518, 2.119)
Forsyth/White	0.893 (0.706, 1.129)	0.838 (0.659, 1.065)	NA	1.458 (1.050, 2.024)	1.376 (0.982, 1.928)	NA
Jackson/Black	2.354 (1.978, 2.802)	NA	Referent	2.506 (1.824, 3.445)	NA	Referent
Minneapolis/White	0.903 (0.730, 1.117)	0.834 (0.670, 1.037)	NA	1.023 (0.732, 1.430)	0.993 (0.708, 1.393)	NA
Cigarette Smokingc
Never Smoker	Referent	Referent	Referent	Referent	Referent	Referent
Former Smoker	0.979 (0.844, 1.135)	1.072 (0.877, 1.311)	0.843 (0.676, 1.051)	1.172 (0.919, 1.494)	1.532 (1.129, 2.079)	0.668 (0.436, 1.024)
Current Smoker	0.895 (0.654, 1.225)	1.065 (0.693, 1.635)	0.707 (0.451, 1.107)	1.448 (0.922, 2.275)	1.663 (0.899, 3.075)	1.053 (0.553, 2.002)
Alcohol Consumptionc
Never Drinker	Referent	Referent	Referent	Referent	Referent	Referent
Former Drinker	1.013 (0.844, 1.216)	1.027 (0.769, 1.370)	1.037 (0.818, 1.314)	1.167 (0.859, 1.585)	1.025 (0.686, 1.532)	1.464 (0.915, 2.341)
Current Drinker	0.940 (0.769, 1.150)	0.964 (0.729, 1.275)	0.826 (0.592, 1.153)	0.881 (0.646, 1.201)	0.765 (0.527, 1.110)	1.054 (0.592, 1.876)
APOE ε4 (any ε4 allele presence)d	1.254 (1.088, 1.446)	1.347 (1.109, 1.636)	1.105 (0.906, 1.349)	1.330 (1.053, 1.680)	1.308 (0.965, 1.774)	1.350 (0.931, 1.958)
BMI (kg/m2, per 1SD)e	0.922 (0.848, 1.002)	0.966 (0.861, 1.083)	0.863 (0.760, 0.981)	1.021 (0.908, 1.147)	1.082 (0.922, 1.271)	0.892 (0.750, 1.062)
Obesity Status (BMI (kg/m2))e
<25	Referent	Referent	Referent	Referent	Referent	Referent
25-<30	0.865 (0.733, 1.019)	0.934 (0.745, 1.169)	0.722 (0.570, 0.914)	1.131 (0.840, 1.523)	1.212 (0.864, 1.701)	0.830 (0.443, 1.556)
≥30	0.752 (0.624, 0.905)	0.966 (0.753, 1.240)	0.485 (0.368, 0.639)	1.215 (0.888, 1.663)	1.259 (0.862, 1.838)	0.925 (0.507, 1.687)
Physical Activity (Total MET-Min/wk, per 1SD)e	0.893 (0.821, 0.973)	0.885 (0.798, 0.981)	0.942 (0.815, 1.089)	0.941 (0.838, 1.056)	0.899 (0.786, 1.029)	1.066 (0.871, 1.306)
Serum Total Cholesterol (mg/dL, per 1SD)f	0.929 (0.855, 1.009)	0.895 (0.799, 1.002)	0.989 (0.883, 1.108)	0.939 (0.831, 1.061)	0.928 (0.805, 1.070)	0.973 (0.774, 1.222)
Diabetesf	1.163 (0.999, 1.355)	1.175 (0.959, 1.439)	1.118 (0.889, 1.406)	1.037 (0.811, 1.327)	0.918 (0.669, 1.260)	1.134 (0.762, 1.687)
Hypertensionf	0.830 (0.701, 0.983)	0.798 (0.651, 0.978)	0.909 (0.674, 1.225)	1.050 (0.800, 1.378)	1.016 (0.751, 1.373)	1.254 (0.695, 2.262)
Myocardial Infarction Historyg	0.959 (0.739, 1.245)	0.860 (0.611, 1.212)	1.162 (0.788, 1.715)	1.550 (1.000, 2.403)	1.746 (1.043, 2.924)	1.272 (0.539, 3.003)
CHD Historyg	1.177 (0.956, 1.451)	1.095 (0.840, 1.427)	1.389 (1.012, 1.907)	0.785 (0.531, 1.160)	0.588 (0.373, 0.926)	1.535 (0.783, 3.009)
Stroke Historyg	1.019 (0.755, 1.375)	0.857 (0.509, 1.444)	1.075 (0.746, 1.548)	0.477 (0.194, 1.174)	0.963 (0.409, 2.267)	NA
C-Reactive Protein (mg/L, per 1SD)h	0.990 (0.915, 1.070)	0.989 (0.876, 1.117)	0.999 (0.907, 1.099)	1.036 (0.878, 1.222)	1.068 (0.885, 1.288)	0.929 (0.686, 1.257)
Serum Vitamin B12 (pg/mL, per 1SD)h	0.976 (0.886, 1.074)	1.028 (0.911, 1.160)	0.881 (0.756, 1.028)	0.706 (0.510, 0.977)	0.834 (0.574, 1.214)	0.501 (0.261, 0.962)
Serum Vitamin B12 Categoriesh
1st Quartile	Referent	Referent	Referent	Referent	Referent	Referent
2nd Quartile	0.845 (0.647, 1.104)	0.793 (0.551, 1.140)	0.901 (0.622, 1.305)	1.054 (0.646, 1.721)	0.896 (0.473, 1.697)	1.120 (0.512, 2.453)
3rd Quartile	1.027 (0.794, 1.328)	0.981 (0.681, 1.413)	1.038 (0.722, 1.494)	1.049 (0.618, 1.781)	0.979 (0.526, 1.822)	1.239 (0.397, 3.870)
4th Quartile	1.014 (0.779, 1.319)	1.126 (0.795, 1.593)	0.801 (0.539, 1.190)	0.650 (0.326, 1.297)	0.787 (0.364, 1.704)	0.452 (0.139, 1.465)
Blood Hemoglobin (g/dL, per 1SD)h	0.971 (0.907, 1.040)	0.976 (0.873, 1.092)	0.956 (0.881, 1.037)	0.963 (0.877, 1.059)	0.944 (0.799, 1.116)	0.976 (0.891, 1.069)
Anemiah	1.109 (0.940, 1.308)	1.110 (0.876, 1.406)	1.126 (0.896, 1.414)	0.939 (0.704, 1.252)	0.972 (0.670, 1.411)	0.931 (0.598, 1.450)
a: Obtained from regression models examining cross-sectional associations between visit 5 factors and anosmia prevalence among 6053 visit 5 participants
b: Obtained from regression models examining associations between visit 5 factors and risk of anosmia among participants who attended both visits 5 and 6
c: Obtained from Model 1: age, sex, site-race, education, cigarette smoking, and alcohol consumption
d: Model 2: adjusted for covariates in Model 1
e: Obtained from Model 3: Model 1 covariates, BMI, and physical activity
f: Obtained from Model 4: Model 3 covariates, total cholesterol, diabetes, and hypertension
g: Obtained from Model 5: Model 4 covariates, myocardial infarction history, CHD, and stroke
h: Model 6: adjusted for covariates in Model 4
Note: Of the 6053, 847 (14%) had anosmia at visit 5. Of the 4679 White participants, 501 (10.7%) had anosmia, and of the 1374 Black participants, 346 (25.2%) had anosmia at visit 5.
Of the 2977, 317 (10.7%) had incident anosmia at visit 6. Of the 2403 White participants, 213 (8.9%) had incident anosmia at visit 6 and of the 574 Black participants, 104 (18.1%) had incident anosmia.
